# Supplementary material for: Effectiveness of artificial urinary sphincter to treat stress incontinence after prostatectomy: A meta-analysis and systematic review
Source: PLoS One. 2023 Sep 1;18(9):e0290949. doi: 10.1371/journal.pone.0290949 (PMC10473540; doi:10.1371/journal.pone.0290949)
Supplement: S3 Table — (XLSX) [file pone.0290949.s004.xlsx]

## Sheet: Sheet1
Raw data included in the study
1at Author (year)	Number of patients	Age (years)	Mean follow-up (months)	Definition of dryness n (%)	Dry rate n (%)	Definition of Social dryness n (%)	Social dryness rate n (%)	Preoperative urinary pad count（PPD）	Post pad count (PPD)	complication rate n (%)	Quality of life （Pre vs. Post）	Study design	improvement rate
Sacco（2021）	35	71 (67–74)	51.2( 32-62.2 )	0 pads/day	0.629	0–1 pad/day	0.914	4 (4–5)	0 (0)	0.2	ICIQ-SF score (IQR)17(15–18)vs.4 (0–6）	Retrospective	0.972
Kuznetsov（2000）	36	NA	NA	0 pads/day	0.33	≤1 pad/day	0.75	NA	NA	0	NA	Retrospective	NA
Imamoglu（2005）	11	64 (52–76)	12	0 pads/day	0.727	≤1 pad/day	0.909	2.27	0.36	NA	Quality of life scale 33.3 vs. 9.2	prospective	NA
Ahyai（2016）	157	70 (65.0–73.5)	24 (9–33)	Objective continence 0 pads/day	0.79	0–1 pad/day	0.93	7 (5–8)	1	0.206	NA	Retrospective	NA
Sotelo（2008	83	67.6 ( 8.7 )	18.8 ( 14.6 )	NA	NA	≤1 pad/day	0.83	6.7（4.0）	1.1（1.6）	0.336	NA	Retrospective	NA
Serra（2016）	82	68（54-78）	46（12-135）	0 pads/day	0.768	0–1 pad/day	0.92	NA	NA	0.17	ICIQ-SF score 19（8-21）vs.4(0-17)	prospective	NA
Grabbert（2019）	220	70	16.7±14.81	subjective complete dry rate	0.573	NA	NA	6.87± 3.98	1.04	NA	NA	Retrospective	0.309
张帆（2022）	12	68.5±６.5	54（8-120）	0 pads/day	0.667	≤1 pad/day	0.833	3.9±1.4	（1.1±1.1）	0.167	VASscore （8.3±1.0） vs.（2.7±1.2）	Retrospective	NA
Trigo（2008）	40	68.3±6.3	53.4 ±21.4	0 pads/day	0.5	≤1 pad/day	0.9	4.0±0.9	0.62±1.07	NA	NA	prospective	0.9
张帆（2018）	5	47.2±24.5	NA	≤ 1 pad/day	0.8	≤ ２pads / day	1	NA	NA	NA	VASscore（8.3±0.6）vs.（2.3±0.7）	Retrospective	NA
孟令峰（2019）	5	75.4（71-78）	28.4（3-60）	NA	0.2	≤2块/d	0.8	2.4±0.89	1.4±1.14	0.4	I-QOL 19.54±18.40vs.50.9±31.38	Retrospective	NA
张帆（2022）	46	45.6±16.0	85±（6-228）	0 pads/day	0.348	≤1 pad/day	0.761	3.5±1.0	1.2±0.6	32.6	VASscore7.1±1.2vs.2.6±1.9	Retrospective	NA
Maurer（2019）	219	70.0 (65.0–74.0)	24（6–31)	Objective continence 0 pads/day	0.758	<2 pads/day	0.87	7 (5–8)	NA	0.333	NA	prospective	NA
Maure（2020）	150	70.0 (66.0–74)	24 (7.25–36)	objective (0 pads/day)	0.773	<2 pads/day	0.86	7 (5.75–8.25)	NA	0.486	NA	prospective	NA
O'Connor(2008)	41	67	66	0 pads/day	0.073	0–1 pads/day	0.59	7.7	1.3	0.19	NA	Retrospective
Constable 2022	190	68 (6)	NA	‘never’ and ‘none’	0.158	less than once a week’ and ‘a small amount’	0.348	3.7 (2.2)	1.2 (1.2)	0.5	ICIQ-UI SF score16.4 (3.2)vs.7.1 (5.0)	rct	NA
张帆（2016）	17	40.29±14.78	40.8（13-144）	NA	0.471	<2pads/day	0.823	3.62±0.35	1.29±0.31	0.235	VASscore6.75±0.36vs.1.86±0.6	Retrospective	NA
Mottet（1998）	96	NA	NA	where the patient had no leakage at any time	0.61	where the patient had some drops with a full bladder during heavy efforts, but used no pads	0.92	NA	NA	0.21	NA	prospective	NA
O'Connor（2007）	33	77.6（75–83）	60（12–72)	0 pads/day	0.24	one half to one pad daily	0.83	6.7（ 3 – 10)	0.8（ 0 –2)	38	NA	Retrospective	NA
