# Supplementary material for: Effectiveness of artificial urinary sphincter to treat stress incontinence after prostatectomy: A meta-analysis and systematic review
Source: PLoS One. 2023 Sep 1;18(9):e0290949. doi: 10.1371/journal.pone.0290949 (PMC10473540; doi:10.1371/journal.pone.0290949)
Supplement: S4 Table — (XLSX) [file pone.0290949.s005.xlsx]

## Sheet: Sheet1
Raw data of dry rate
author	year	happenum	totalnum	rate	ser
Sacco	2021	22	35	0.63	0.0816088
Kuznetsov	2000	12	36	0.33	0.0783688
Imamoglu	2005	8	11	0.73	0.133859
Ahyai	2016	124	157	0.79	0.0325067
Serra	2016	63	82	0.77	0.0464732
Grabbert	2019	126	220	0.57	0.033378
Fan Zhang	2022	8	12	0.67	0.135739
Trigo	2008	20	40	0.5	0.0790569
Fan Zhang	2018	4	5	0.8	0.178885
Lin-Feng Meng	2019	1	5	0.2	0.178885
Fan Zhang	2022	16	46	0.35	0.0703253
Maurer	2019	163	219	0.76	0.0288596
Maure	2020	116	150	0.77	0.0343608
O'Connor	2008	3	41	0.073	0.0406265
Constable	2022	182	190	0.16	0.0265964
Fan Zhang	2016	8	17	0.47	0.121049
Mottet	1998	59	96	0.61	0.0497808
O'Connor	2007	7	33	0.24	0.0743456
Sotelo	2008	NA	83	NA	NA
