# Supplementary material for: Effectiveness of artificial urinary sphincter to treat stress incontinence after prostatectomy: A meta-analysis and systematic review
Source: PLoS One. 2023 Sep 1;18(9):e0290949. doi: 10.1371/journal.pone.0290949 (PMC10473540; doi:10.1371/journal.pone.0290949)
Supplement: S5 Table — (XLSX) [file pone.0290949.s006.xlsx]

## Sheet: Sheet1
Raw data of social dry rate
author	year	n	r
Sacco	2021	35	0.91
Kuznetsov	2000	36	0.75
Imamoglu	2005	11	0.91
Ahyai	2016	157	0.93
Sotelo	2008	83	0.83
Serra	2016	82	0.92
Fan Zhang	2022	12	0.83
Trigo	2008	40	0.9
Fan Zhang	2018	5	1
Lin-Feng Meng	2019	5	0.8
Fan Zhang	2022	46	0.76
Maurer	2019	219	0.87
Maure	2020	150	0.86
O'Connor	2008	41	0.59
Constable	2022	190	0.35
Fan Zhang	2016	17	0.82
Mottet	1998	96	0.92
O'Connor	2007	33	0.83
