# Supplementary material for: Effectiveness of artificial urinary sphincter to treat stress incontinence after prostatectomy: A meta-analysis and systematic review
Source: PLoS One. 2023 Sep 1;18(9):e0290949. doi: 10.1371/journal.pone.0290949 (PMC10473540; doi:10.1371/journal.pone.0290949)
Supplement: S6 Table — (XLSX) [file pone.0290949.s007.xlsx]

## Sheet: Sheet1
Raw data for daily pad use
author	year	n	pre_mean	pre_SD	post_mean	post_SD	subgroup
Sotelo	2008	83	6.7	4	1.1	1.6	1
Grabbert	2019	220	6.87	3.98	1.04	0.03	1
Fan Zhang	2022	12	3.9	1.4	1.1	1.1	2
Trigo	2008	40	4	0.9	0.62	1.07	2
Lin-Feng Meng	2019	5	2.4	0.89	1.4	1.14	2
Fan Zhang	2022	46	3.5	1.05	1.2	0.65	2
Constable	2022	190	3.7	2.2	1.2	1.2	2
Fan Zhang	2016	17	3.62	0.35	1.29	0.31	2
O'Connor	2007	33	6.65	1.68	0.84	0.48	1
