# Supplementary material for: Effectiveness of artificial urinary sphincter to treat stress incontinence after prostatectomy: A meta-analysis and systematic review
Source: PLoS One. 2023 Sep 1;18(9):e0290949. doi: 10.1371/journal.pone.0290949 (PMC10473540; doi:10.1371/journal.pone.0290949)
Supplement: S7 Table — (XLSX) [file pone.0290949.s008.xlsx]

## Sheet: Sheet1
Raw data of quality of life
author	year	n	pre_mean	pre_SD	post_mean	post_SD
Sacco	2021	35	16.64	2.31	3.28	4.63	ICTQ
Serra	2016	82	15.82	9.81	7.17	12.82	ICTQ
Fan Zhang	2022	12	8.3	1	2.7	1.2	VAS score
Fan Zhang	2018	5	8.3	0.6	2.3	0.7	VAS score
Fan Zhang	2022	46	7.1	1.2	2.6	1.9	VAS score
Constable	2022	190	16.4	3.2	7.1	5	ICTQ
Fan Zhang	2016	17	6.75	0.36	1.86	0.6	VAS score
